# Supplementary material for: 10-Formyl-2,4,6,8,12-penta­nitro-2,4,6,8,10,12-hexa­azatetra­cyclo­[5.5.0.03,11.05,9]dodeca­ne
Source: Acta Crystallogr Sect E Struct Rep Online. 2009 Nov 18;65(Pt 12):o3112. doi: 10.1107/S1600536809047138 (PMC2972129; doi:10.1107/S1600536809047138)
Supplement: Supplementary file 2 [file e-65-o3112-Isup2.hkl]

# 
# h,k,l, Fc-squared, Fo-squared, sigma(Fo-squared) and status flag 
# 
data_I
_shelx_title ' BO286 in P2(1)2(1)2(1)' 
_shelx_refln_list_code          4 
_shelx_F_calc_maximum      186.84 
_exptl_crystal_F_000       856.00 
_reflns_d_resolution_high  0.7700 
 
loop_ 
 _symmetry_equiv_pos_as_xyz 
 'x, y, z' 
 '-x+1/2, -y, z+1/2' 
 '-x, y+1/2, -z+1/2' 
 'x+1/2, -y+1/2, -z' 
 
_cell_length_a     8.8000 
_cell_length_b    12.5342 
_cell_length_c    12.8290 
_cell_angle_alpha  90.000 
_cell_angle_beta   90.000 
_cell_angle_gamma  90.000 
 
_shelx_F_squared_multiplier     1.000 
 
loop_ 
 _refln_index_h 
 _refln_index_k 
 _refln_index_l 
 _refln_F_squared_calc 
 _refln_F_squared_meas 
 _refln_F_squared_sigma 
 _refln_observed_status 
   2   0   0      131.08      220.66      7.22 o 
   4   0   0    17061.56    17402.92    159.04 o 
   6   0   0       73.73       66.29      4.88 o 
   8   0   0     1537.73     1576.68     26.57 o 
  10   0   0        2.20        5.36     11.54 o 
   2   1   0      166.43      129.12      3.40 o 
   3   1   0     6743.51     6949.96     59.31 o 
   4   1   0     1443.98     1453.40     18.54 o 
   5   1   0       70.80       58.94      3.70 o 
   6   1   0        3.67        2.47      1.98 o 
   7   1   0      154.26      150.55      9.48 o 
   8   1   0      221.66      191.29     13.06 o 
   9   1   0       22.52       13.43      6.78 o 
  10   1   0        5.50        6.77      7.36 o 
  11   1   0      105.82       90.64     31.19 o 
   0   2   0     2639.52     2051.37     17.26 o 
   1   2   0      298.17      299.73      3.96 o 
   2   2   0     8980.58     8743.07     48.25 o 
   3   2   0      161.33      169.18      6.94 o 
   4   2   0     1428.04     1512.99     33.27 o 
   5   2   0     1506.13     1500.41     28.73 o 
   6   2   0      295.94      261.81      9.99 o 
   7   2   0       84.09       71.00      9.95 o 
   8   2   0       26.96       19.29      6.94 o 
   9   2   0      209.93      148.75     37.70 o 
  10   2   0       17.58       10.34      6.03 o 
  11   2   0       58.74       42.31     16.71 o 
   1   3   0     1204.58     1246.11     18.62 o 
   2   3   0     1260.74     1109.09     12.39 o 
   3   3   0     3940.12     4287.79     27.94 o 
   4   3   0     1433.80     1473.41     13.72 o 
   5   3   0     2698.53     2763.02     35.45 o 
   6   3   0        9.45       13.24      4.64 o 
   7   3   0      265.58      249.85     14.28 o 
   8   3   0        0.27        5.45      3.71 o 
   9   3   0       15.12       13.95      5.86 o 
  10   3   0       78.00       57.36     14.26 o 
  11   3   0       52.26       47.45     22.39 o 
   0   4   0     5134.67     5274.74     73.34 o 
   1   4   0     5395.77     5566.35     30.76 o 
   2   4   0      143.69      184.44      4.91 o 
   3   4   0      765.46      726.87      8.17 o 
   4   4   0     6207.31     6452.95     50.10 o 
   5   4   0       69.69       73.87     12.87 o 
   6   4   0        0.75        3.40      3.47 o 
   7   4   0       68.66       71.66     13.58 o 
   8   4   0      868.43      865.98     21.31 o 
   9   4   0        1.20        6.49      4.07 o 
  10   4   0      200.11      164.57     40.08 o 
  11   4   0       82.11       49.32     23.97 o 
   1   5   0     2134.26     2132.13     25.72 o 
   2   5   0      953.18      915.56     17.59 o 
   3   5   0     4338.22     4360.33     47.38 o 
   4   5   0     2537.78     2389.34     19.87 o 
   5   5   0      663.77      695.94     11.05 o 
   6   5   0      320.92      255.01     26.35 o 
   7   5   0     1621.76     1642.49     30.75 o 
   8   5   0       36.68       55.77     10.70 o 
   9   5   0       79.89       63.87     13.90 o 
  10   5   0      374.97      473.23     65.12 o 
   0   6   0     2758.68     2987.39     33.99 o 
   1   6   0        9.15       21.24      3.15 o 
   2   6   0        8.37        5.15      1.01 o 
   3   6   0      579.91      556.63      7.35 o 
   4   6   0      143.34      165.90      7.17 o 
   5   6   0      233.84      249.54      7.10 o 
   6   6   0        6.69        6.22      2.48 o 
   7   6   0     1075.96      997.33     20.01 o 
   8   6   0      333.12      318.11     16.23 o 
   9   6   0      459.03      505.76     15.45 o 
  10   6   0       13.11        8.78      5.64 o 
   1   7   0     1842.40     1695.78     23.54 o 
   2   7   0     3816.96     3840.77     47.16 o 
   3   7   0     1225.60     1189.38     13.82 o 
   4   7   0      314.14      318.55      7.14 o 
   5   7   0       78.99       59.69      9.34 o 
   6   7   0     2194.34     2188.62     29.29 o 
   7   7   0      153.49      145.71     25.76 o 
   8   7   0        0.53        4.09      3.54 o 
   9   7   0       26.09       21.28      6.24 o 
  10   7   0       23.15        9.73      7.57 o 
   0   8   0     2908.26     2894.40     38.90 o 
   1   8   0        1.79        0.91      1.79 o 
   2   8   0       60.00       45.78      7.81 o 
   3   8   0        2.92        1.95      1.09 o 
   4   8   0      911.74      887.60     19.85 o 
   5   8   0      465.88      470.05     11.76 o 
   6   8   0        2.59        3.58      2.84 o 
   7   8   0       34.39       24.79      6.78 o 
   8   8   0       63.64       67.86     13.37 o 
   9   8   0       92.85       77.19     28.38 o 
   1   9   0      137.07      106.35      8.52 o 
   2   9   0      109.64      102.23      8.06 o 
   3   9   0      602.14      592.86     17.24 o 
   4   9   0        7.60       10.51      2.54 o 
   5   9   0      911.48      805.68     22.97 o 
   6   9   0        3.63        8.39      4.20 o 
   7   9   0        6.77       16.70      6.31 o 
   8   9   0        0.32       10.23      9.24 o 
   9   9   0      171.42      122.70     36.73 o 
   0  10   0     1642.05     1701.39     63.60 o 
   1  10   0     1891.98     1968.78     62.04 o 
   2  10   0      299.80      266.15     14.93 o 
   3  10   0      971.38      947.29     20.87 o 
   4  10   0      807.25      842.86     19.59 o 
   5  10   0        0.11        2.61      3.14 o 
   6  10   0       84.88       84.95     24.02 o 
   7  10   0       59.62       70.81     15.47 o 
   8  10   0        1.67        6.99      5.00 o 
   9  10   0       88.40       77.79     25.81 o 
   1  11   0        0.12        2.65      4.88 o 
   2  11   0     2377.72     2402.41     32.90 o 
   3  11   0     2379.17     2374.05     41.24 o 
   4  11   0        0.04        4.36      3.30 o 
   5  11   0      120.84      148.15     12.17 o 
   6  11   0      183.40      174.83     26.47 o 
   7  11   0       36.51       29.51     10.21 o 
   8  11   0       49.53       36.75     15.07 o 
   0  12   0      763.15      789.95     33.94 o 
   1  12   0     1059.02     1070.05     26.29 o 
   2  12   0       29.71       39.32     14.02 o 
   3  12   0       95.80       62.07     13.48 o 
   4  12   0       45.45       29.76      8.12 o 
   5  12   0      122.78      137.49     12.59 o 
   6  12   0      952.33     1014.86     29.50 o 
   7  12   0      180.59      212.66     18.15 o 
   1  13   0      347.26      348.99     23.12 o 
   2  13   0      132.23      101.40     23.94 o 
   3  13   0        3.67        3.49      5.40 o 
   4  13   0      135.99      101.64     26.75 o 
   5  13   0        8.31       14.49      8.96 o 
   6  13   0      163.15      159.27     64.25 o 
   0  14   0     1113.02     1126.07     41.47 o 
   1  14   0       50.76       47.74     16.73 o 
   2  14   0       15.47       11.85      7.88 o 
   3  14   0      251.92      254.29     30.64 o 
   4  14   0       20.62       23.06      8.52 o 
   5  14   0       28.32       27.61      9.27 o 
   1  15   0        3.74        3.19      4.91 o 
   2  15   0      152.05      168.97     40.20 o 
   3  15   0        1.50        4.62      5.69 o 
   4  15   0      118.50      107.04     64.08 o 
   0  16   0       19.82        7.49     11.81 o 
   1  16   0        3.09        6.06      5.80 o 
   2  16   0       21.26       18.43      9.60 o 
   2   0   1        4.85        8.28      1.27 o 
   3   0   1    21272.99    21574.82    180.08 o 
   4   0   1      103.99      116.74      5.07 o 
   5   0   1     2256.52     2297.76     30.28 o 
   6   0   1      779.69      843.66     11.59 o 
   7   0   1     1719.30     1673.61     26.15 o 
   8   0   1      145.24      157.12     16.88 o 
   9   0   1        0.01        7.10      6.23 o 
  10   0   1       51.32       92.02     22.31 o 
  11   0   1      191.25      165.08     46.72 o 
   1   1   1     6182.47     6061.52     23.45 o 
   2   1   1      869.67      886.93      8.57 o 
   3   1   1     1386.34     1337.40     10.87 o 
   4   1   1       92.53       84.64      4.24 o 
   5   1   1      945.43      914.18     11.52 o 
   6   1   1      487.39      496.13      7.50 o 
   7   1   1      269.67      265.20      8.30 o 
   8   1   1      309.11      290.10     11.46 o 
   9   1   1      107.76      106.95     15.14 o 
  10   1   1       44.86       31.60      7.63 o 
  11   1   1        8.78        8.59      4.19 o 
   0   2   1     4849.04     4709.89     23.04 o 
   1   2   1     2899.65     2574.24     11.48 o 
   2   2   1     1828.33     1855.82     17.67 o 
   3   2   1     2659.01     2708.07     20.46 o 
   4   2   1      863.66      769.92     10.51 o 
   5   2   1      905.65      932.20      8.21 o 
   6   2   1      631.25      658.49      8.95 o 
   7   2   1       75.24       66.41      4.94 o 
   8   2   1      127.64      129.40     13.39 o 
   9   2   1      318.95      291.97     33.24 o 
  10   2   1      183.49      158.64     29.59 o 
  11   2   1      126.47      126.60     21.65 o 
   0   3   1     5918.51     5835.59     25.92 o 
   1   3   1      441.32      370.20      5.76 o 
   2   3   1     7604.40     7280.93     29.60 o 
   3   3   1     2952.60     3122.11     23.02 o 
   4   3   1      485.00      476.38      8.39 o 
   5   3   1       52.61       58.07      6.33 o 
   6   3   1       99.57       94.95      4.76 o 
   7   3   1      463.26      449.45     12.64 o 
   8   3   1      756.66      761.24     12.65 o 
   9   3   1        7.62        8.07      3.93 o 
  10   3   1      583.46      603.47     37.80 o 
  11   3   1       99.74       91.41     23.13 o 
   0   4   1     2522.60     2307.81     33.72 o 
   1   4   1    11397.38    11223.34     44.75 o 
   2   4   1     2934.98     2768.69     15.58 o 
   3   4   1     3399.99     3424.00     22.42 o 
   4   4   1       64.56       70.51      3.44 o 
   5   4   1       44.71       58.18      5.06 o 
   6   4   1      145.32      148.91      6.48 o 
   7   4   1      806.85      815.71     14.11 o 
   8   4   1      300.62      301.39     14.82 o 
   9   4   1       47.67       48.85      8.65 o 
  10   4   1        8.95        8.57      4.48 o 
  11   4   1      211.89      158.74     33.85 o 
   0   5   1     1778.51     1810.25     13.83 o 
   1   5   1     4716.51     4909.94     25.76 o 
   2   5   1     3675.87     3637.94     22.61 o 
   3   5   1     1663.39     1769.15     19.65 o 
   4   5   1     1443.92     1563.86     11.04 o 
   5   5   1     1777.92     1782.28     18.83 o 
   6   5   1     1017.98     1030.52     26.83 o 
   7   5   1      265.67      253.53     16.22 o 
   8   5   1       26.12       17.21      4.23 o 
   9   5   1       23.13       25.01      5.25 o 
  10   5   1      123.63      104.29     22.38 o 
   0   6   1      332.95      278.27      5.30 o 
   1   6   1      145.56      145.41      4.39 o 
   2   6   1     1058.14     1134.89     13.15 o 
   3   6   1     1083.00     1107.19      8.27 o 
   4   6   1       40.08       38.12      3.27 o 
   5   6   1     1861.05     1825.77     18.70 o 
   6   6   1      908.63      923.36     11.32 o 
   7   6   1       19.34       15.51      4.17 o 
   8   6   1      249.31      262.84     12.89 o 
   9   6   1       67.88       54.63      9.87 o 
  10   6   1       12.96       14.28      5.40 o 
   0   7   1      874.30      732.34     27.40 o 
   1   7   1      125.30      144.35      5.88 o 
   2   7   1      477.31      505.58      6.33 o 
   3   7   1      230.51      231.82      5.01 o 
   4   7   1      141.36      134.14      4.63 o 
   5   7   1      279.51      262.99      5.66 o 
   6   7   1      315.13      332.68      9.67 o 
   7   7   1       30.71       28.87      5.74 o 
   8   7   1      852.72      840.24     16.57 o 
   9   7   1       20.85       19.84      4.36 o 
  10   7   1        9.40        6.41      5.64 o 
   0   8   1     1721.72     1795.42     26.61 o 
   1   8   1       15.79       22.63      2.38 o 
   2   8   1      418.43      430.76      6.01 o 
   3   8   1      810.63      805.88      9.21 o 
   4   8   1       15.60       16.64      2.08 o 
   5   8   1      520.76      539.21      8.66 o 
   6   8   1      138.92      156.98     12.79 o 
   7   8   1       17.07       17.00      4.13 o 
   8   8   1       21.72       17.09      5.42 o 
   9   8   1       92.09       77.72     14.16 o 
   0   9   1     2451.59     2465.44     34.75 o 
   1   9   1      197.18      185.58      7.62 o 
   2   9   1      515.67      469.86      8.67 o 
   3   9   1      922.79      928.71     13.03 o 
   4   9   1      613.90      580.81      8.03 o 
   5   9   1       36.12       49.09      5.73 o 
   6   9   1      274.55      330.58     19.87 o 
   7   9   1       13.84       16.03      4.79 o 
   8   9   1       57.17       51.80      8.69 o 
   9   9   1      218.49      239.81     20.97 o 
   0  10   1      771.33      786.91     20.79 o 
   1  10   1       10.02        5.29      1.39 o 
   2  10   1      420.71      416.69      8.34 o 
   3  10   1       18.67       27.50      4.23 o 
   4  10   1      675.56      631.15     21.61 o 
   5  10   1       95.03       95.72     12.17 o 
   6  10   1      427.33      403.77     12.94 o 
   7  10   1       33.00       36.70      7.66 o 
   8  10   1       43.57       36.68      8.91 o 
   0  11   1       97.72      111.61     21.31 o 
   1  11   1     1174.57     1156.16     37.50 o 
   2  11   1     2351.07     2297.33     37.07 o 
   3  11   1       23.69       34.82      5.13 o 
   4  11   1      273.18      273.00      9.46 o 
   5  11   1      405.58      393.52      9.50 o 
   6  11   1       13.48       15.04      5.36 o 
   7  11   1      109.26      119.75     20.60 o 
   8  11   1       86.35       74.97     17.97 o 
   0  12   1        8.36        7.84      7.47 o 
   1  12   1      468.67      488.13     17.36 o 
   2  12   1      758.82      785.20     16.65 o 
   3  12   1      102.08       96.79     11.80 o 
   4  12   1      126.22      136.90      8.71 o 
   5  12   1       96.29       84.93     15.25 o 
   6  12   1       96.78       80.64     21.20 o 
   7  12   1       87.32       70.70     16.88 o 
   0  13   1      191.35      222.37     45.53 o 
   1  13   1       59.26       64.10     11.04 o 
   2  13   1       10.49       14.13      4.90 o 
   3  13   1      192.88      193.11     22.61 o 
   4  13   1      178.27      171.12     13.89 o 
   5  13   1       74.47       62.85     16.14 o 
   6  13   1      149.10      115.31     25.78 o 
   0  14   1      212.62      236.14     39.77 o 
   1  14   1      236.85      253.38     12.44 o 
   2  14   1       69.93       54.75      9.83 o 
   3  14   1      248.73      273.04     12.14 o 
   4  14   1       18.19       24.25      6.55 o 
   5  14   1       49.61       40.78     13.72 o 
   0  15   1       79.09       50.03     22.79 o 
   1  15   1      110.77      105.84     22.17 o 
   2  15   1      177.67      181.88     23.10 o 
   3  15   1       68.15       63.40     13.25 o 
   4  15   1       29.78       64.69     23.56 o 
   0  16   1        2.50        5.92      5.98 o 
   1  16   1       39.42       42.23     11.79 o 
   0   0   2    34910.73    37024.03    559.29 o 
   1   0   2      754.19      611.41      6.87 o 
   2   0   2     6396.92     6026.53     59.92 o 
   3   0   2      818.87      782.60      8.35 o 
   4   0   2      216.56      266.15      4.93 o 
   5   0   2      642.99      659.97      8.07 o 
   6   0   2     2257.10     2307.13     26.11 o 
   7   0   2     1059.33     1045.00     15.58 o 
   8   0   2       40.33       44.09     10.13 o 
   9   0   2        2.82       15.47     12.86 o 
  10   0   2        4.11        5.94      7.42 o 
  11   0   2        0.01        9.21      7.19 o 
   0   1   2      563.86      650.18     13.47 o 
   1   1   2     1004.52      880.17      4.79 o 
   2   1   2     2601.50     2504.10     16.27 o 
   3   1   2      826.23      850.36      5.40 o 
   4   1   2      451.72      474.36      8.60 o 
   5   1   2       55.09       68.25      3.23 o 
   6   1   2      507.02      446.82      6.83 o 
   7   1   2      398.73      383.20      7.36 o 
   8   1   2      108.62      114.15      6.44 o 
   9   1   2      241.21      249.39     34.64 o 
  10   1   2      384.54      378.90     39.51 o 
  11   1   2       44.93       43.50     11.25 o 
   0   2   2       20.53       44.05      3.37 o 
   1   2   2      238.88      205.00      3.28 o 
   2   2   2    13984.60    14156.72     64.14 o 
   3   2   2      468.04      406.81      4.05 o 
   4   2   2      438.99      456.90      7.42 o 
   5   2   2      704.79      712.49      9.48 o 
   6   2   2      632.02      598.42     12.34 o 
   7   2   2      188.34      194.87      8.57 o 
   8   2   2      281.09      256.00     19.22 o 
   9   2   2      903.05      936.12     17.14 o 
  10   2   2       53.92       39.76     12.17 o 
  11   2   2       54.83       53.53     14.00 o 
   0   3   2       59.48       32.27      3.27 o 
   1   3   2     6431.81     5765.84     22.03 o 
   2   3   2     5495.89     5580.98     32.61 o 
   3   3   2     2368.58     2317.29     14.73 o 
   4   3   2      185.58      183.87      5.28 o 
   5   3   2     1216.80     1349.72     17.10 o 
   6   3   2      121.61      145.57      7.32 o 
   7   3   2      215.09      226.14      6.05 o 
   8   3   2      113.42      102.40     11.69 o 
   9   3   2       97.49      106.78     15.40 o 
  10   3   2      276.83      280.39     29.10 o 
  11   3   2       20.72       15.76      5.38 o 
   0   4   2     8652.52     8404.62     32.81 o 
   1   4   2     2433.10     2367.51     11.77 o 
   2   4   2     1102.76     1201.91      7.90 o 
   3   4   2      226.59      272.52      4.55 o 
   4   4   2     5088.73     5251.25     41.72 o 
   5   4   2      569.58      564.29      9.68 o 
   6   4   2      122.27      128.37      6.21 o 
   7   4   2      673.39      640.74     11.92 o 
   8   4   2       12.66       16.51      4.24 o 
   9   4   2       63.99       56.40     10.18 o 
  10   4   2       64.00       50.44     13.40 o 
   0   5   2       11.61       28.71      2.89 o 
   1   5   2     3341.41     3208.46     16.95 o 
   2   5   2     1396.31     1434.69     10.74 o 
   3   5   2      453.01      489.15      5.68 o 
   4   5   2      438.21      438.63      8.60 o 
   5   5   2      841.27      754.30     11.90 o 
   6   5   2      279.13      257.78      8.35 o 
   7   5   2      387.29      381.43      9.21 o 
   8   5   2      575.22      569.23     13.66 o 
   9   5   2       85.13       69.94     11.30 o 
  10   5   2       15.70       12.20      4.41 o 
   0   6   2     5204.40     5036.78     47.48 o 
   1   6   2       84.88       96.10      4.14 o 
   2   6   2     1729.41     1704.96     12.01 o 
   3   6   2       38.99       41.13      3.49 o 
   4   6   2      139.03      159.42      4.30 o 
   5   6   2      202.93      206.57      4.89 o 
   6   6   2     1522.39     1464.71     19.58 o 
   7   6   2      243.91      235.96     12.74 o 
   8   6   2      210.49      198.67     18.04 o 
   9   6   2       59.95       63.98     10.85 o 
  10   6   2      142.71      114.36     24.93 o 
   0   7   2      186.58      152.42      4.39 o 
   1   7   2     1067.79     1085.44      8.44 o 
   2   7   2      398.75      400.39      5.14 o 
   3   7   2     1392.91     1389.78     13.58 o 
   4   7   2      199.32      183.34      7.39 o 
   5   7   2      608.67      609.05     15.54 o 
   6   7   2     1143.78     1128.55     13.15 o 
   7   7   2      341.21      320.28     11.48 o 
   8   7   2      177.24      165.59     15.78 o 
   9   7   2       59.42       62.25     10.76 o 
  10   7   2       62.71       40.33     21.02 o 
   0   8   2     4019.29     4359.11     40.46 o 
   1   8   2      502.81      476.12      6.78 o 
   2   8   2      459.85      417.36      6.67 o 
   3   8   2      249.24      262.14      6.81 o 
   4   8   2      136.41      103.15      6.99 o 
   5   8   2      247.42      242.44      8.27 o 
   6   8   2      315.06      330.44      8.86 o 
   7   8   2        5.64        7.65      3.05 o 
   8   8   2      245.31      257.00     28.34 o 
   9   8   2      235.45      218.36     22.11 o 
   0   9   2     1439.09     1474.49     24.31 o 
   1   9   2      157.46      174.68      5.15 o 
   2   9   2      590.21      579.89      9.59 o 
   3   9   2     1077.19     1131.97     15.06 o 
   4   9   2      186.34      192.76      8.88 o 
   5   9   2      293.11      281.92     12.36 o 
   6   9   2      200.89      184.05      9.95 o 
   7   9   2      283.09      288.65     28.69 o 
   8   9   2        0.88        5.89      3.70 o 
   9   9   2      153.16      112.49     22.46 o 
   0  10   2      184.67      181.02      6.34 o 
   1  10   2       65.42       62.27      3.75 o 
   2  10   2      227.36      222.78      7.26 o 
   3  10   2      651.12      639.50      8.85 o 
   4  10   2      305.14      306.44      8.78 o 
   5  10   2      424.44      429.80     14.97 o 
   6  10   2       48.41       45.38      7.90 o 
   7  10   2       25.95       26.59      6.30 o 
   8  10   2       35.49       31.68      7.64 o 
   0  11   2     1602.65     1590.51     41.28 o 
   1  11   2      261.10      297.50     10.04 o 
   2  11   2       61.46       60.48      8.00 o 
   3  11   2      109.94      121.64     13.00 o 
   4  11   2      538.18      557.90     10.13 o 
   5  11   2      201.30      226.66     14.15 o 
   6  11   2      164.70      145.22     18.70 o 
   7  11   2      278.02      324.65     13.53 o 
   8  11   2        4.44        3.73      3.38 o 
   0  12   2       10.05        9.97      4.68 o 
   1  12   2        0.57        3.36      4.30 o 
   2  12   2      722.44      787.75     16.16 o 
   3  12   2      239.11      226.03      9.84 o 
   4  12   2      110.34      117.87     18.26 o 
   5  12   2      161.14      149.32     19.92 o 
   6  12   2      230.36      260.79     11.49 o 
   7  12   2       31.60       26.97      9.47 o 
   0  13   2     1491.54     1570.70     33.30 o 
   1  13   2       74.41       65.78     12.07 o 
   2  13   2      202.07      208.43     24.73 o 
   3  13   2       29.27       28.80      8.72 o 
   4  13   2      382.97      354.71     18.34 o 
   5  13   2      107.92      118.65     27.57 o 
   6  13   2       94.09      101.02     22.26 o 
   0  14   2      238.88      228.14     45.68 o 
   1  14   2      170.37      155.98     24.94 o 
   2  14   2      216.09      242.80     16.44 o 
   3  14   2      266.66      290.16     15.58 o 
   4  14   2       94.72       85.77     23.88 o 
   5  14   2       36.09       15.49     13.46 o 
   0  15   2       49.06       57.16     20.01 o 
   1  15   2       82.99       83.54     14.85 o 
   2  15   2       50.93       54.00     13.23 o 
   3  15   2       57.76       53.47     13.46 o 
   4  15   2      375.17      433.80     31.67 o 
   0  16   2      243.12      246.54     49.79 o 
   1  16   2       24.30       28.07      7.45 o 
   1   0   3     5102.44     4676.00     41.30 o 
   2   0   3    10935.35    11433.26     95.58 o 
   3   0   3      156.41      170.18      6.53 o 
   4   0   3       44.34       44.78      5.08 o 
   5   0   3       63.96       72.03      5.45 o 
   6   0   3      179.03      172.84      8.60 o 
   7   0   3        4.72        5.33      2.16 o 
   8   0   3     1240.45     1214.08     23.12 o 
   9   0   3      106.98      128.80     21.64 o 
  10   0   3       17.13       16.56      8.48 o 
  11   0   3      131.70      126.14     36.11 o 
   0   1   3     4046.60     4151.37     34.50 o 
   1   1   3     2521.13     2215.06     15.88 o 
   2   1   3     1461.36     1277.95      8.87 o 
   3   1   3     3748.29     3826.19     27.39 o 
   4   1   3       72.74       81.98      3.85 o 
   5   1   3      409.32      407.31      6.35 o 
   6   1   3     1085.14     1162.28     16.36 o 
   7   1   3     1356.76     1389.76     19.32 o 
   8   1   3        6.55        9.82      3.76 o 
   9   1   3       79.78       67.33     11.11 o 
  10   1   3      116.12      109.18     19.90 o 
  11   1   3      177.08      150.61     31.10 o 
   0   2   3     2192.15     2052.17     19.53 o 
   1   2   3     2487.92     2270.74     12.20 o 
   2   2   3     3351.35     3416.55     15.10 o 
   3   2   3      400.60      487.18      4.76 o 
   4   2   3      526.52      469.04      8.13 o 
   5   2   3     2196.90     2143.16     26.26 o 
   6   2   3     1279.98     1285.33     15.39 o 
   7   2   3      337.46      331.24      8.31 o 
   8   2   3       50.65       51.88      7.10 o 
   9   2   3       75.57       83.32     11.97 o 
  10   2   3      395.62      410.29     42.42 o 
  11   2   3       19.51       21.53      7.63 o 
   0   3   3      547.24      640.04     15.66 o 
   1   3   3      645.50      607.04      7.14 o 
   2   3   3     1006.63      944.62      7.85 o 
   3   3   3      350.29      371.40      4.26 o 
   4   3   3     1362.80     1416.89     10.34 o 
   5   3   3      679.58      691.36     10.20 o 
   6   3   3       44.90       43.23      4.39 o 
   7   3   3      310.37      331.40      9.01 o 
   8   3   3       95.86       97.78     14.82 o 
   9   3   3      195.15      186.84     25.26 o 
  10   3   3       47.20       43.11     10.43 o 
  11   3   3      351.93      300.16     42.14 o 
   0   4   3      681.80      646.91      5.72 o 
   1   4   3      678.91      723.65      5.25 o 
   2   4   3     2481.80     2590.56     16.63 o 
   3   4   3     1870.63     1932.89     17.53 o 
   4   4   3      228.04      242.90      3.94 o 
   5   4   3      777.48      740.46     10.55 o 
   6   4   3       38.11       32.57      4.24 o 
   7   4   3     1376.21     1361.12     18.75 o 
   8   4   3      399.15      436.78     13.37 o 
   9   4   3       32.43       29.94      6.89 o 
  10   4   3      309.09      357.86     37.80 o 
   0   5   3     1176.80     1311.57     12.48 o 
   1   5   3      780.08      801.45     10.59 o 
   2   5   3      527.43      538.49      6.54 o 
   3   5   3      173.17      202.79      3.97 o 
   4   5   3     2412.61     2413.89     19.03 o 
   5   5   3      239.41      233.75      5.43 o 
   6   5   3      105.31       91.52      7.02 o 
   7   5   3      456.60      472.74     11.58 o 
   8   5   3      407.55      416.73     12.35 o 
   9   5   3       36.42       44.95      9.08 o 
  10   5   3       60.71       54.97     14.46 o 
   0   6   3     1115.20     1114.03     14.64 o 
   1   6   3     1552.67     1541.07     10.42 o 
   2   6   3       76.65       72.54      4.19 o 
   3   6   3      392.63      381.35      5.77 o 
   4   6   3      162.39      153.53      5.06 o 
   5   6   3      454.74      418.50      7.47 o 
   6   6   3      348.86      380.25     10.39 o 
   7   6   3      141.19      149.79      8.14 o 
   8   6   3      239.23      212.90     13.25 o 
   9   6   3       24.28       25.50      5.94 o 
  10   6   3      102.84       91.77     19.69 o 
   0   7   3       12.86       23.27      3.20 o 
   1   7   3      513.30      512.68      7.62 o 
   2   7   3      140.28      118.33      3.59 o 
   3   7   3       32.09       26.44      2.78 o 
   4   7   3      755.02      824.13     10.15 o 
   5   7   3       25.89       33.78      4.32 o 
   6   7   3      177.05      195.47      9.55 o 
   7   7   3      230.21      210.55     22.19 o 
   8   7   3      391.73      423.62     12.85 o 
   9   7   3       10.73       14.30      3.86 o 
  10   7   3       14.94        8.21      4.91 o 
   0   8   3     1041.80     1077.21     13.51 o 
   1   8   3      724.66      717.17      8.43 o 
   2   8   3      481.13      464.63      7.35 o 
   3   8   3      666.77      673.95      8.49 o 
   4   8   3      550.45      550.68      8.83 o 
   5   8   3      662.19      673.72     10.23 o 
   6   8   3      486.51      464.92      9.12 o 
   7   8   3        6.21        9.69      2.96 o 
   8   8   3       35.28       38.31      8.42 o 
   9   8   3       38.54       40.13      9.91 o 
   0   9   3      987.93      950.61     17.62 o 
   1   9   3      186.91      169.12      6.47 o 
   2   9   3       71.87       77.61      6.34 o 
   3   9   3      405.85      417.89      9.94 o 
   4   9   3      742.83      740.27      9.61 o 
   5   9   3      134.32      141.77      8.24 o 
   6   9   3      258.00      240.30     11.26 o 
   7   9   3      222.97      218.16     18.72 o 
   8   9   3      348.59      361.60     12.73 o 
   9   9   3       23.51       16.80      7.06 o 
   0  10   3      884.52      840.61     16.21 o 
   1  10   3       35.33       33.64      3.94 o 
   2  10   3      423.05      409.92      7.53 o 
   3  10   3       37.32       42.17      5.80 o 
   4  10   3      601.38      569.65      9.30 o 
   5  10   3       97.40       87.42     13.21 o 
   6  10   3       17.73       18.20      6.63 o 
   7  10   3      112.20       92.12     18.62 o 
   8  10   3       91.02       94.92     21.95 o 
   0  11   3       21.01       22.38      5.53 o 
   1  11   3      322.68      300.43     14.80 o 
   2  11   3       88.52       82.69      9.15 o 
   3  11   3        9.90       14.81      2.89 o 
   4  11   3      290.63      299.78      9.27 o 
   5  11   3        9.42        7.90      3.51 o 
   6  11   3       24.35       21.21      5.35 o 
   7  11   3       21.27       29.05      9.18 o 
   8  11   3      112.96       83.16     19.90 o 
   0  12   3        2.77        4.77      7.00 o 
   1  12   3      255.85      258.21     28.89 o 
   2  12   3      235.20      228.79     11.82 o 
   3  12   3      109.33      109.95     14.11 o 
   4  12   3      131.39      122.46     16.67 o 
   5  12   3      291.43      306.94     13.55 o 
   6  12   3      122.37       95.93     22.13 o 
   7  12   3       34.42       29.26      8.27 o 
   0  13   3      370.09      371.24     17.89 o 
   1  13   3       20.75       20.33      5.12 o 
   2  13   3      159.52      152.03     21.09 o 
   3  13   3      626.59      612.38     31.35 o 
   4  13   3       97.34      104.24     14.40 o 
   5  13   3      415.36      409.88     27.41 o 
   6  13   3      125.43      110.40     34.97 o 
   0  14   3        1.94       11.00      5.82 o 
   1  14   3      104.88      120.11     20.68 o 
   2  14   3       37.69       40.43      8.88 o 
   3  14   3       72.27       65.18     13.38 o 
   4  14   3      146.32      166.04     21.82 o 
   5  14   3       23.99       25.27      8.44 o 
   0  15   3       90.13       95.02     30.32 o 
   1  15   3      715.68      813.83     20.36 o 
   2  15   3       45.31       53.78     13.28 o 
   3  15   3      271.81      244.92     19.58 o 
   0  16   3      188.90      203.67     48.51 o 
   0   0   4     9605.06     8529.63    139.79 o 
   1   0   4        0.00        4.52      1.78 o 
   2   0   4      469.64      402.67      6.80 o 
   3   0   4     5398.94     5854.67    105.29 o 
   4   0   4      734.06      797.30     10.90 o 
   5   0   4      307.30      261.85     10.97 o 
   6   0   4      259.80      249.34     12.51 o 
   7   0   4       67.74       73.16      9.27 o 
   8   0   4       11.25       11.25      3.56 o 
   9   0   4        0.90        4.32      7.78 o 
  10   0   4        2.99        9.90      5.45 o 
  11   0   4       23.13       22.18      8.72 o 
   0   1   4     1448.25     1400.54     11.96 o 
   1   1   4      698.50      682.14      9.60 o 
   2   1   4       84.18       83.99      4.04 o 
   3   1   4      660.54      716.56      6.43 o 
   4   1   4      122.42      108.68      4.33 o 
   5   1   4     1050.08     1019.35     11.46 o 
   6   1   4      864.49      873.09     10.64 o 
   7   1   4      240.93      256.40      8.22 o 
   8   1   4     1062.76     1123.30     15.12 o 
   9   1   4      661.08      740.34     18.19 o 
  10   1   4      181.23      179.01     23.91 o 
  11   1   4       52.33       45.47     10.55 o 
   0   2   4     4447.43     4049.13     31.09 o 
   1   2   4     2413.51     2446.07     19.95 o 
   2   2   4     4272.29     4028.35     20.30 o 
   3   2   4     1651.44     1707.89     12.90 o 
   4   2   4      103.03      127.76      4.71 o 
   5   2   4       84.26       91.64      5.34 o 
   6   2   4      407.11      436.50      9.63 o 
   7   2   4        3.37        6.35      2.92 o 
   8   2   4      136.75      138.06     11.56 o 
   9   2   4      148.54      132.73     18.41 o 
  10   2   4      504.14      515.81     24.67 o 
  11   2   4      254.99      224.35     34.17 o 
   0   3   4      305.70      277.97      4.70 o 
   1   3   4     3270.66     3390.58     20.72 o 
   2   3   4     1342.52     1377.85     21.52 o 
   3   3   4      634.83      701.85      9.37 o 
   4   3   4     2185.36     2205.67     22.88 o 
   5   3   4      537.58      502.90      7.28 o 
   6   3   4      217.95      214.21     10.85 o 
   7   3   4      764.50      760.21     11.40 o 
   8   3   4      759.14      777.67     13.80 o 
   9   3   4      125.61      122.85     15.76 o 
  10   3   4       50.46       44.88      8.10 o 
   0   4   4      250.77      282.22      4.95 o 
   1   4   4     2631.05     2645.60     25.98 o 
   2   4   4     4780.85     4683.90     34.90 o 
   3   4   4      627.57      673.28      7.67 o 
   4   4   4     1412.53     1409.75     16.99 o 
   5   4   4      680.83      701.86      8.84 o 
   6   4   4      302.04      296.88     11.31 o 
   7   4   4      566.48      569.23     10.37 o 
   8   4   4      456.59      408.94     13.92 o 
   9   4   4       35.22       32.82      7.47 o 
  10   4   4      306.88      316.45     22.08 o 
   0   5   4       15.49       15.67      2.55 o 
   1   5   4     1066.18     1004.46      8.50 o 
   2   5   4      915.47      938.56     10.95 o 
   3   5   4     4245.10     4527.99     28.40 o 
   4   5   4       61.53       69.18      5.58 o 
   5   5   4      104.78      118.35      5.67 o 
   6   5   4      518.57      517.92     11.49 o 
   7   5   4       28.22       34.73      5.37 o 
   8   5   4      102.47      110.10     13.28 o 
   9   5   4       88.61       87.49     15.16 o 
  10   5   4       79.54       66.76     16.32 o 
   0   6   4     1407.89     1267.25     12.71 o 
   1   6   4     1119.22     1129.67      9.51 o 
   2   6   4     1497.61     1612.37     18.23 o 
   3   6   4      437.94      445.27      7.33 o 
   4   6   4       72.74       76.04      6.72 o 
   5   6   4      314.23      296.51      7.47 o 
   6   6   4      396.52      356.60     11.64 o 
   7   6   4      235.01      211.47      9.72 o 
   8   6   4      243.50      249.68     25.73 o 
   9   6   4       30.11       26.49      6.89 o 
  10   6   4       10.32        7.46      4.51 o 
   0   7   4     2041.18     2144.31     22.86 o 
   1   7   4      692.59      708.45      8.39 o 
   2   7   4      849.34      848.98     10.50 o 
   3   7   4       63.60       75.19      6.71 o 
   4   7   4      253.27      228.76      5.79 o 
   5   7   4      441.35      459.46     10.74 o 
   6   7   4      207.46      205.17      8.86 o 
   7   7   4      369.61      359.19     12.11 o 
   8   7   4       67.33       66.15     10.71 o 
   9   7   4       21.38       15.95      5.30 o 
   0   8   4      137.66      130.75      7.87 o 
   1   8   4      715.34      698.87     11.56 o 
   2   8   4     1583.84     1540.00     16.36 o 
   3   8   4       70.39       81.09      6.84 o 
   4   8   4     1422.85     1350.80     18.45 o 
   5   8   4       19.64       23.17      3.40 o 
   6   8   4      530.80      570.58     10.08 o 
   7   8   4      179.69      182.43     17.57 o 
   8   8   4       83.79       93.26     16.30 o 
   9   8   4       79.80       53.28     14.21 o 
   0   9   4       74.51       67.98      5.03 o 
   1   9   4      360.75      339.88      7.33 o 
   2   9   4      581.14      598.51      9.22 o 
   3   9   4      710.64      689.48     12.53 o 
   4   9   4      259.18      258.76      7.66 o 
   5   9   4      257.99      264.05      8.59 o 
   6   9   4      375.18      385.66     10.40 o 
   7   9   4      522.22      538.00     13.87 o 
   8   9   4       61.04       54.46     11.71 o 
   9   9   4      233.76      234.05     22.39 o 
   0  10   4      397.90      412.30     15.74 o 
   1  10   4      229.30      233.78      6.60 o 
   2  10   4       46.49       39.51      5.12 o 
   3  10   4       50.96       63.33      8.29 o 
   4  10   4      843.78      883.35     12.35 o 
   5  10   4      179.59      199.71     13.57 o 
   6  10   4       21.20       28.50      6.84 o 
   7  10   4      103.10       91.92     21.30 o 
   8  10   4       48.77       37.10     10.91 o 
   0  11   4     1798.09     1858.38     26.08 o 
   1  11   4      128.84      128.66      9.47 o 
   2  11   4      704.16      654.76     14.32 o 
   3  11   4       34.27       34.26      5.52 o 
   4  11   4      163.35      153.24     17.47 o 
   5  11   4       86.65       77.69     11.75 o 
   6  11   4      108.96      115.75     23.36 o 
   7  11   4      295.04      323.80     24.73 o 
   0  12   4      179.08      204.31     22.01 o 
   1  12   4      354.46      360.35     15.42 o 
   2  12   4        8.80        8.26      3.74 o 
   3  12   4      226.41      227.73     11.33 o 
   4  12   4       60.67       52.31      8.61 o 
   5  12   4       36.60       33.13      7.42 o 
   6  12   4      259.72      255.66     17.30 o 
   7  12   4        1.24        5.13      4.66 o 
   0  13   4      421.20      426.87     30.34 o 
   1  13   4      192.23      204.76     26.05 o 
   2  13   4      656.36      737.11     18.00 o 
   3  13   4       20.16       22.12      6.30 o 
   4  13   4      180.21      164.18     31.67 o 
   5  13   4      221.14      242.33     17.60 o 
   6  13   4       72.20       58.46     17.41 o 
   0  14   4       47.88       46.96     12.03 o 
   1  14   4      108.31       98.66     20.64 o 
   2  14   4        2.55       10.97      4.68 o 
   3  14   4       75.46       70.13     15.01 o 
   4  14   4       31.90       31.06      8.27 o 
   5  14   4       53.69       37.04     15.55 o 
   0  15   4       17.14       20.04      9.33 o 
   1  15   4      161.22      137.17     26.80 o 
   2  15   4      606.38      690.14     19.29 o 
   3  15   4      102.81       94.94     17.62 o 
   1   0   5     1551.50     1487.07     12.99 o 
   2   0   5       67.07       77.04      9.54 o 
   3   0   5     1968.60     1978.61     26.25 o 
   4   0   5     2037.20     2065.46     22.70 o 
   5   0   5        4.05        6.48      3.02 o 
   6   0   5     1519.03     1436.75     29.01 o 
   7   0   5       96.96       96.27     11.65 o 
   8   0   5      706.99      723.35     20.24 o 
   9   0   5      247.19      219.38     36.49 o 
  10   0   5      399.07      423.51     50.67 o 
   0   1   5     5098.06     5386.47     52.17 o 
   1   1   5       71.15       79.67      4.90 o 
   2   1   5      457.51      428.02      5.37 o 
   3   1   5      473.92      474.77     11.60 o 
   4   1   5      674.82      665.08     12.79 o 
   5   1   5      486.16      464.44      7.62 o 
   6   1   5      157.79      138.25      7.02 o 
   7   1   5     1012.73     1005.09     12.90 o 
   8   1   5      152.39      140.91      8.11 o 
   9   1   5      368.48      348.33     16.11 o 
  10   1   5       21.52       21.56      6.23 o 
   0   2   5      124.48      183.30      4.62 o 
   1   2   5     2186.99     1967.45     17.85 o 
   2   2   5     1063.91     1093.34     11.03 o 
   3   2   5     1027.09     1083.21     10.38 o 
   4   2   5      679.56      645.69     12.12 o 
   5   2   5       57.84       58.97      5.18 o 
   6   2   5       24.14       27.69      3.13 o 
   7   2   5      558.54      574.05     11.05 o 
   8   2   5       86.29       94.07     11.67 o 
   9   2   5      289.57      312.92     18.96 o 
  10   2   5       45.11       41.00      9.49 o 
   0   3   5     2146.28     2094.01     50.22 o 
   1   3   5      103.72      104.16      4.67 o 
   2   3   5      309.38      289.69      5.31 o 
   3   3   5      158.20      158.28      7.76 o 
   4   3   5      233.84      241.70      6.09 o 
   5   3   5      121.93       94.65      6.79 o 
   6   3   5      268.89      249.41     11.74 o 
   7   3   5      339.79      334.16     11.06 o 
   8   3   5       54.78       51.15      7.29 o 
   9   3   5      241.63      269.04     27.45 o 
  10   3   5       22.47       24.28      7.30 o 
   0   4   5      690.52      613.47     19.30 o 
   1   4   5     2114.77     1938.24     15.16 o 
   2   4   5      576.68      639.60      9.28 o 
   3   4   5      197.88      194.72      9.65 o 
   4   4   5      628.79      617.37     12.64 o 
   5   4   5      434.55      466.92      8.67 o 
   6   4   5     1661.58     1642.24     18.30 o 
   7   4   5      155.01      148.33     16.39 o 
   8   4   5       99.71      110.39     13.03 o 
   9   4   5       69.51       60.70     10.16 o 
  10   4   5       24.93       24.15      6.92 o 
   0   5   5        4.73        5.01      2.36 o 
   1   5   5        3.38        3.80      1.39 o 
   2   5   5      532.07      522.93     11.73 o 
   3   5   5      824.31      919.85      9.14 o 
   4   5   5      911.32      865.42     11.35 o 
   5   5   5      355.64      358.75      7.72 o 
   6   5   5      541.29      530.60     17.28 o 
   7   5   5      613.01      611.56     13.63 o 
   8   5   5      141.75      157.68     12.19 o 
   9   5   5      118.05      113.93     17.40 o 
  10   5   5      572.62      619.97     20.07 o 
   0   6   5      337.99      344.85     13.34 o 
   1   6   5      413.77      413.64      5.73 o 
   2   6   5     1952.12     1990.05     17.83 o 
   3   6   5     1226.48     1279.04     14.18 o 
   4   6   5      696.23      701.19     10.02 o 
   5   6   5      631.59      613.30     12.61 o 
   6   6   5       15.92       28.25      3.99 o 
   7   6   5      421.73      422.49     11.89 o 
   8   6   5       90.71       87.33     16.58 o 
   9   6   5      174.24      147.95     22.17 o 
  10   6   5       53.11       37.11      7.93 o 
   0   7   5      276.60      253.34      7.11 o 
   1   7   5       30.65       26.98      3.04 o 
   2   7   5       43.74       34.74      3.85 o 
   3   7   5     1060.93     1043.31     13.74 o 
   4   7   5      269.44      270.55      7.91 o 
   5   7   5      985.70     1004.32     12.61 o 
   6   7   5       58.96       71.37      8.45 o 
   7   7   5      168.97      177.73     10.41 o 
   8   7   5       18.43       20.07      4.74 o 
   9   7   5        3.07        7.17      2.96 o 
   0   8   5     1318.77     1309.27     19.87 o 
   1   8   5       26.42       24.15      2.76 o 
   2   8   5      454.86      461.10      8.14 o 
   3   8   5       20.68       24.57      3.62 o 
   4   8   5      183.21      215.12     11.76 o 
   5   8   5      754.25      787.19     10.39 o 
   6   8   5      318.31      345.40      9.64 o 
   7   8   5       56.50       56.15     11.33 o 
   8   8   5       27.26       32.06      5.71 o 
   9   8   5      226.89      252.38     24.58 o 
   0   9   5      429.31      402.46     10.30 o 
   1   9   5      241.40      241.42      5.38 o 
   2   9   5      463.70      419.42      8.40 o 
   3   9   5      207.27      192.43     11.10 o 
   4   9   5      585.68      590.85     10.33 o 
   5   9   5      318.48      327.55      9.65 o 
   6   9   5      210.60      211.33     12.23 o 
   7   9   5      228.09      213.34     20.92 o 
   8   9   5       85.93       89.38     18.64 o 
   0  10   5       23.06       30.23      5.79 o 
   1  10   5      625.53      642.91      9.64 o 
   2  10   5      295.45      291.52      8.21 o 
   3  10   5       41.88       35.39      5.05 o 
   4  10   5       32.35       34.94      5.02 o 
   5  10   5       63.02       60.20     10.40 o 
   6  10   5      231.94      230.98     13.58 o 
   7  10   5        7.62       14.30      4.95 o 
   8  10   5      472.49      529.23     21.66 o 
   0  11   5      165.47      177.65     11.50 o 
   1  11   5      855.30      833.98     11.75 o 
   2  11   5      521.76      515.34     11.82 o 
   3  11   5      173.36      190.78      8.05 o 
   4  11   5       37.25       31.91      5.57 o 
   5  11   5      142.21      127.91     11.05 o 
   6  11   5      379.05      406.27     13.05 o 
   7  11   5       49.15       34.75     10.19 o 
   0  12   5       57.40       42.67     14.54 o 
   1  12   5      476.87      504.36     11.94 o 
   2  12   5       83.46       67.80     12.17 o 
   3  12   5       34.81       29.41      6.22 o 
   4  12   5      282.40      298.57     12.70 o 
   5  12   5      102.45       94.71     16.29 o 
   6  12   5       73.50       63.41     17.95 o 
   0  13   5       16.55       26.16      9.54 o 
   1  13   5      183.45      183.06     31.26 o 
   2  13   5      236.64      233.00     30.98 o 
   3  13   5       42.54       29.17      7.19 o 
   4  13   5       50.43       38.28     11.51 o 
   5  13   5       17.83       18.08      5.71 o 
   0  14   5       95.03       88.82     33.01 o 
   1  14   5       42.12       33.79      8.59 o 
   2  14   5        1.51        7.46      4.26 o 
   3  14   5      299.23      320.52     22.81 o 
   4  14   5       20.15       14.81      7.23 o 
   0  15   5      208.50      219.79     36.86 o 
   1  15   5       55.19       41.19     10.56 o 
   2  15   5       36.45       35.79      8.23 o 
   0   0   6    13358.24    15295.49    187.88 o 
   1   0   6      474.92      430.08     21.85 o 
   2   0   6      384.93      447.64     10.22 o 
   3   0   6      138.90      130.30      9.82 o 
   4   0   6     2267.15     2241.09     23.08 o 
   5   0   6      956.11      976.46     17.11 o 
   6   0   6       25.47       17.68      4.18 o 
   7   0   6      973.45      977.55     15.39 o 
   8   0   6       35.65       22.39      5.37 o 
   9   0   6      261.44      245.78     15.62 o 
  10   0   6       24.16       15.41     13.92 o 
   0   1   6      628.09      543.72     26.95 o 
   1   1   6     2634.93     2653.45     25.70 o 
   2   1   6     1548.42     1514.59     13.90 o 
   3   1   6      980.54     1020.56     10.48 o 
   4   1   6     1293.70     1228.15     12.57 o 
   5   1   6     1315.57     1354.04     24.77 o 
   6   1   6      623.64      638.35      8.44 o 
   7   1   6      289.63      305.78     10.61 o 
   8   1   6       43.76       61.14      8.49 o 
   9   1   6       18.74       14.51      3.77 o 
  10   1   6       40.37       40.82      9.30 o 
   0   2   6      365.78      345.59     11.24 o 
   1   2   6     1026.78      993.02     12.29 o 
   2   2   6     2548.46     2543.09     21.06 o 
   3   2   6      207.63      222.02      6.58 o 
   4   2   6      101.00      113.79      9.72 o 
   5   2   6       94.50       79.79      7.10 o 
   6   2   6      682.54      683.94     11.54 o 
   7   2   6       89.31       78.75      9.69 o 
   8   2   6       35.64       32.27      5.44 o 
   9   2   6       18.17       29.66      5.68 o 
  10   2   6        0.54        8.50      4.64 o 
   0   3   6       53.49       49.33      8.64 o 
   1   3   6        7.59       17.72      2.37 o 
   2   3   6      943.53      900.06     10.60 o 
   3   3   6      536.26      614.09      7.99 o 
   4   3   6       77.12       75.25      6.33 o 
   5   3   6       10.04       10.47      2.20 o 
   6   3   6       41.89       40.73      4.41 o 
   7   3   6      246.04      247.31     11.88 o 
   8   3   6      166.36      175.91     10.75 o 
   9   3   6       12.88       13.77      4.44 o 
  10   3   6        2.97       11.75      5.44 o 
   0   4   6      543.64      526.86     12.60 o 
   1   4   6      367.43      359.27      6.96 o 
   2   4   6      211.39      229.26      7.33 o 
   3   4   6      885.17      928.72     12.07 o 
   4   4   6      197.74      186.72      7.16 o 
   5   4   6      553.93      567.32     10.03 o 
   6   4   6      710.34      710.84     11.70 o 
   7   4   6      587.31      600.81     11.36 o 
   8   4   6     1494.43     1549.73     23.47 o 
   9   4   6      120.28      116.93     23.48 o 
  10   4   6      157.34      165.63     28.66 o 
   0   5   6       88.33      106.78      8.46 o 
   1   5   6      158.30      141.05      8.02 o 
   2   5   6      117.47      117.13      7.45 o 
   3   5   6      108.76       91.18      8.58 o 
   4   5   6       44.87       55.53      6.02 o 
   5   5   6       55.71       66.66      6.80 o 
   6   5   6      826.41      807.79     13.19 o 
   7   5   6      167.32      153.83     15.99 o 
   8   5   6      168.28      177.40     17.64 o 
   9   5   6      144.03      130.08     23.67 o 
  10   5   6       42.95       43.13      7.66 o 
   0   6   6      210.14      251.88     12.94 o 
   1   6   6      896.48      888.56     11.20 o 
   2   6   6       45.42       43.75      5.06 o 
   3   6   6      611.21      618.12     10.41 o 
   4   6   6      306.22      320.73      8.24 o 
   5   6   6     1108.73     1160.56     14.40 o 
   6   6   6      182.51      176.38     15.64 o 
   7   6   6     1637.73     1702.36     28.28 o 
   8   6   6      453.67      462.22     11.59 o 
   9   6   6      364.89      410.49     16.08 o 
   0   7   6      170.86      172.28     11.43 o 
   1   7   6      475.03      483.16     10.54 o 
   2   7   6      475.51      449.60      8.04 o 
   3   7   6       47.57       50.64      5.64 o 
   4   7   6       40.85       57.29      6.06 o 
   5   7   6      241.36      248.87      8.24 o 
   6   7   6      389.14      383.48     10.09 o 
   7   7   6      134.16      140.62      9.94 o 
   8   7   6     1111.29     1237.24     17.31 o 
   9   7   6       13.41       12.39      5.78 o 
   0   8   6      280.74      289.94      8.55 o 
   1   8   6      456.59      451.70      7.82 o 
   2   8   6      470.92      465.29      8.60 o 
   3   8   6      661.75      666.32      9.81 o 
   4   8   6      395.60      396.60      9.31 o 
   5   8   6      346.82      329.51     12.15 o 
   6   8   6       25.56       21.26      3.86 o 
   7   8   6      172.74      169.11     20.27 o 
   8   8   6      169.00      167.95     24.46 o 
   9   8   6      295.10      348.52     34.55 o 
   0   9   6      248.21      238.75      8.25 o 
   1   9   6      186.34      171.95      7.18 o 
   2   9   6       37.45       36.64      4.96 o 
   3   9   6       99.74      108.09      7.78 o 
   4   9   6      102.29      108.03      9.91 o 
   5   9   6      457.43      434.27      9.94 o 
   6   9   6       13.89       12.42      3.59 o 
   7   9   6      150.60      122.87     21.41 o 
   8   9   6        8.37        9.11      6.06 o 
   0  10   6        4.66        4.20      2.22 o 
   1  10   6      177.11      170.29      7.94 o 
   2  10   6      164.78      162.99      8.13 o 
   3  10   6       56.15       40.97      6.60 o 
   4  10   6      391.60      360.05     11.58 o 
   5  10   6       51.36       50.10      7.68 o 
   6  10   6       78.79       86.71     17.36 o 
   7  10   6        0.06        8.16      4.78 o 
   8  10   6      194.48      157.62     19.85 o 
   0  11   6       94.72      103.06     17.36 o 
   1  11   6      218.08      253.89     10.48 o 
   2  11   6     1022.85     1016.19     18.04 o 
   3  11   6      288.73      259.14      8.83 o 
   4  11   6       23.64       22.73      5.38 o 
   5  11   6       21.17       18.05      4.79 o 
   6  11   6      514.78      517.09     15.28 o 
   7  11   6       81.61       72.90     18.02 o 
   0  12   6       83.84       74.30     24.93 o 
   1  12   6      312.65      319.51     11.88 o 
   2  12   6       49.77       53.14      8.87 o 
   3  12   6      169.23      170.70     13.06 o 
   4  12   6      131.37      138.79     13.18 o 
   5  12   6       71.61       60.66     13.70 o 
   6  12   6      137.56      119.52     28.11 o 
   0  13   6      124.41       92.78     27.04 o 
   1  13   6      105.62       85.30     13.96 o 
   2  13   6        3.65       10.10      3.76 o 
   3  13   6      148.33      146.43     24.03 o 
   4  13   6       88.31       84.29     22.24 o 
   5  13   6      104.67       81.35     20.36 o 
   0  14   6       50.84       69.42     21.39 o 
   1  14   6      220.94      233.58     20.80 o 
   2  14   6       64.73       47.28     12.15 o 
   3  14   6       51.78       42.96     10.94 o 
   4  14   6       41.92       41.84     11.80 o 
   0  15   6        0.44        2.87      5.54 o 
   1  15   6       81.38       77.75     17.31 o 
   1   0   7       67.74       64.09      8.94 o 
   2   0   7       16.50       28.34      5.27 o 
   3   0   7      180.53      192.70     14.45 o 
   4   0   7      100.88      107.59     14.02 o 
   5   0   7       27.27       34.91      6.18 o 
   6   0   7      643.47      668.89     15.53 o 
   7   0   7       44.21       48.93      8.97 o 
   8   0   7      118.84      127.23     12.06 o 
   9   0   7       10.76       10.16      4.36 o 
  10   0   7      802.82      910.74     36.37 o 
   0   1   7      382.71      305.91      9.03 o 
   1   1   7      530.39      633.64     10.24 o 
   2   1   7      146.02      167.18      6.60 o 
   3   1   7      270.56      308.21     11.77 o 
   4   1   7      350.02      394.67      8.63 o 
   5   1   7     1347.80     1391.05     19.63 o 
   6   1   7      126.75      123.81      8.70 o 
   7   1   7       70.72       67.30      7.79 o 
   8   1   7       17.09       29.59      4.83 o 
   9   1   7        4.03        9.52      3.79 o 
  10   1   7       39.98       41.24      9.41 o 
   0   2   7        2.20        6.15      2.75 o 
   1   2   7     1168.97     1119.91     13.98 o 
   2   2   7      683.36      710.16      9.77 o 
   3   2   7      348.76      321.96      7.27 o 
   4   2   7      773.93      824.95     12.63 o 
   5   2   7      156.39      160.32     10.72 o 
   6   2   7      929.29      913.37     12.35 o 
   7   2   7     1210.43     1285.21     24.86 o 
   8   2   7      527.91      559.59     13.24 o 
   9   2   7      104.29      122.14     19.62 o 
  10   2   7      384.11      419.84     24.77 o 
   0   3   7     4991.22     5364.20     75.89 o 
   1   3   7      683.52      719.48      9.53 o 
   2   3   7      349.80      324.83      6.68 o 
   3   3   7      196.86      208.91      7.28 o 
   4   3   7       95.41      101.12      9.25 o 
   5   3   7      225.37      238.18      8.21 o 
   6   3   7     1803.44     1874.85     20.70 o 
   7   3   7      741.07      703.32     12.56 o 
   8   3   7      187.59      188.99     13.74 o 
   9   3   7      141.18      116.24     19.35 o 
  10   3   7       94.52       85.79     16.16 o 
   0   4   7     1761.02     1855.37     48.50 o 
   1   4   7      147.98      187.94      6.32 o 
   2   4   7      279.51      307.36     10.37 o 
   3   4   7      344.64      361.96      7.75 o 
   4   4   7      200.87      215.26     11.63 o 
   5   4   7      340.81      336.33      8.89 o 
   6   4   7     2246.99     2295.90     22.64 o 
   7   4   7      214.97      217.22     14.14 o 
   8   4   7       12.16       13.39      3.25 o 
   9   4   7      118.34      109.13     16.73 o 
   0   5   7       54.42       58.56      8.62 o 
   1   5   7      627.53      623.77     10.30 o 
   2   5   7      820.61      777.85     12.10 o 
   3   5   7      343.53      323.72      9.25 o 
   4   5   7     1035.48     1028.01     18.02 o 
   5   5   7      973.75     1016.88     12.63 o 
   6   5   7       74.11       68.43      9.58 o 
   7   5   7      215.51      223.24     12.02 o 
   8   5   7      112.54      122.90     15.94 o 
   9   5   7       68.65       57.85     10.68 o 
   0   6   7      259.62      232.70     10.71 o 
   1   6   7      222.96      241.92      7.99 o 
   2   6   7      679.57      690.99     12.74 o 
   3   6   7      645.69      671.73     12.02 o 
   4   6   7      485.03      511.22      9.45 o 
   5   6   7      418.60      442.34      9.35 o 
   6   6   7      629.23      635.64     10.88 o 
   7   6   7       21.78       22.61      4.22 o 
   8   6   7       33.32       34.71      6.89 o 
   9   6   7        9.27        9.01      3.89 o 
   0   7   7       20.13       13.83      3.18 o 
   1   7   7      176.05      171.50     10.53 o 
   2   7   7      545.23      548.93     10.10 o 
   3   7   7     1446.78     1468.86     16.63 o 
   4   7   7      478.76      448.45      9.59 o 
   5   7   7     1104.00     1091.35     13.42 o 
   6   7   7      256.74      259.72     10.33 o 
   7   7   7       63.58       63.09      9.09 o 
   8   7   7        7.54       15.88      4.43 o 
   9   7   7        4.70        7.79      5.03 o 
   0   8   7      128.62      104.19     13.48 o 
   1   8   7      229.14      248.50      8.02 o 
   2   8   7       70.53       78.92      8.73 o 
   3   8   7      966.88      958.76     12.16 o 
   4   8   7       81.92       92.96     11.04 o 
   5   8   7      165.55      143.59     13.76 o 
   6   8   7      322.60      358.42     15.78 o 
   7   8   7       17.82       18.17      5.70 o 
   8   8   7      109.52       97.60     18.09 o 
   0   9   7      654.86      677.51     14.53 o 
   1   9   7      793.61      771.35     17.45 o 
   2   9   7       59.88       50.57      6.48 o 
   3   9   7       14.90       15.15      3.18 o 
   4   9   7       62.56       39.36      5.55 o 
   5   9   7      142.86      144.00     16.17 o 
   6   9   7      401.17      427.94     11.47 o 
   7   9   7       75.33       68.67     12.46 o 
   8   9   7      190.11      184.73     17.59 o 
   0  10   7     2481.51     2513.87     56.62 o 
   1  10   7      406.82      351.48      9.66 o 
   2  10   7      358.19      352.43      9.87 o 
   3  10   7       64.44       65.67      8.84 o 
   4  10   7      316.14      299.80      8.44 o 
   5  10   7      166.92      167.20     12.99 o 
   6  10   7       15.52       10.94      4.57 o 
   7  10   7       30.94       45.81     15.56 o 
   0  11   7      158.71      212.75     23.63 o 
   1  11   7        8.13        5.88      3.53 o 
   2  11   7       14.00       14.31      3.78 o 
   3  11   7       98.55       93.33     16.19 o 
   4  11   7       78.59       75.51     17.05 o 
   5  11   7      350.98      362.65     11.17 o 
   6  11   7        1.23        4.54      3.78 o 
   0  12   7      153.70      130.03     27.50 o 
   1  12   7      104.27       86.53     13.98 o 
   2  12   7       94.12       94.89     14.71 o 
   3  12   7      286.04      310.60     13.44 o 
   4  12   7       37.97       37.57      9.75 o 
   5  12   7       23.47       19.62      5.54 o 
   6  12   7       28.86       23.33     12.64 o 
   0  13   7        0.03        2.39      5.74 o 
   1  13   7      260.37      290.42     18.86 o 
   2  13   7      170.16      162.08     21.50 o 
   3  13   7       74.00       58.91     15.48 o 
   4  13   7      177.38      179.02     18.07 o 
   0  14   7        0.58        7.45      5.12 o 
   1  14   7       47.83       37.35      9.79 o 
   2  14   7       46.38       39.88     11.16 o 
   3  14   7      176.36      203.66     44.39 o 
   0   0   8     1415.86     1426.23     29.51 o 
   1   0   8      165.98      158.44     12.39 o 
   2   0   8     2062.48     1947.82     30.95 o 
   3   0   8     1560.29     1664.33     27.76 o 
   4   0   8        3.90       16.94      4.05 o 
   5   0   8      261.79      291.09     11.96 o 
   6   0   8     1031.38     1067.58     28.55 o 
   7   0   8     1353.12     1377.38     28.67 o 
   8   0   8       68.59       69.23     16.17 o 
   9   0   8      139.84      139.26     24.67 o 
  10   0   8       10.01        7.61      7.74 o 
   0   1   8     1417.14     1434.11     22.94 o 
   1   1   8      483.56      541.17     14.13 o 
   2   1   8     1033.12     1075.06     14.68 o 
   3   1   8      112.71      113.04     11.32 o 
   4   1   8       62.23       67.35      6.88 o 
   5   1   8      303.12      299.56     11.21 o 
   6   1   8      256.52      263.73     12.40 o 
   7   1   8       52.92       57.87      8.83 o 
   8   1   8      121.88      135.21     14.28 o 
   9   1   8      223.51      238.35     15.77 o 
  10   1   8      204.57      173.52     30.51 o 
   0   2   8        3.85        6.81      3.02 o 
   1   2   8     1166.28     1210.40     18.47 o 
   2   2   8     1819.39     1833.52     21.35 o 
   3   2   8      811.73      813.44     13.04 o 
   4   2   8      205.59      228.01     10.28 o 
   5   2   8      628.87      629.71     10.99 o 
   6   2   8      292.39      295.65     10.42 o 
   7   2   8      158.33      191.08     18.81 o 
   8   2   8      250.81      249.17     15.21 o 
   9   2   8      418.71      397.26     20.76 o 
   0   3   8      358.50      408.80     12.29 o 
   1   3   8     1004.82      982.57     13.48 o 
   2   3   8      191.89      235.87     12.06 o 
   3   3   8      303.04      320.83      8.46 o 
   4   3   8      319.04      307.71      8.56 o 
   5   3   8      846.45      802.62     11.72 o 
   6   3   8       67.46       71.25      8.25 o 
   7   3   8      446.46      446.28     10.51 o 
   8   3   8      112.44      114.39     17.17 o 
   9   3   8      104.67       86.13     16.78 o 
   0   4   8       70.08       84.72     10.12 o 
   1   4   8      448.05      460.61      9.15 o 
   2   4   8      508.44      516.49     10.17 o 
   3   4   8     1201.32     1220.18     16.75 o 
   4   4   8      322.98      320.86     10.66 o 
   5   4   8      183.11      170.95      8.68 o 
   6   4   8      403.83      402.48     13.15 o 
   7   4   8      186.46      212.02     10.16 o 
   8   4   8       71.26       70.72     11.28 o 
   9   4   8      129.52      126.18     19.88 o 
   0   5   8      600.09      608.04     16.54 o 
   1   5   8      770.56      810.02     13.18 o 
   2   5   8      419.37      424.18      9.14 o 
   3   5   8      111.09      112.89     11.25 o 
   4   5   8      270.14      245.48      8.40 o 
   5   5   8      440.32      444.83     11.28 o 
   6   5   8       70.99       66.63      7.62 o 
   7   5   8      158.37      154.37     11.73 o 
   8   5   8      163.06      150.19     19.40 o 
   9   5   8       16.15       12.33      4.99 o 
   0   6   8      201.41      214.91     11.96 o 
   1   6   8       61.44       69.27      7.41 o 
   2   6   8       70.00       73.46      7.94 o 
   3   6   8      145.33      145.32     13.09 o 
   4   6   8      229.28      222.96     13.76 o 
   5   6   8        7.63       10.75      2.79 o 
   6   6   8      287.58      310.60     14.42 o 
   7   6   8      167.47      170.28     11.85 o 
   8   6   8       86.34       75.91     15.59 o 
   9   6   8       81.89       72.11     15.88 o 
   0   7   8      207.19      216.26     14.09 o 
   1   7   8      910.39      879.51     11.95 o 
   2   7   8      151.10      146.68     14.68 o 
   3   7   8       75.67       83.19      8.92 o 
   4   7   8       28.93       18.26      3.02 o 
   5   7   8       19.81       19.95      3.65 o 
   6   7   8      293.84      279.83     11.37 o 
   7   7   8        4.51        8.24      2.36 o 
   8   7   8      571.68      627.16     35.87 o 
   0   8   8      182.36      186.69     22.17 o 
   1   8   8      317.37      331.35      8.67 o 
   2   8   8      577.42      627.06      9.55 o 
   3   8   8       37.48       35.38      5.38 o 
   4   8   8     1419.91     1425.52     14.59 o 
   5   8   8       49.77       52.69      7.89 o 
   6   8   8      205.67      198.21     19.10 o 
   7   8   8      105.97       78.09     14.38 o 
   8   8   8      138.34      100.39     23.21 o 
   0   9   8      401.99      384.00     29.12 o 
   1   9   8      427.41      424.97      9.09 o 
   2   9   8      157.84      151.46      8.96 o 
   3   9   8      122.87      116.43     14.85 o 
   4   9   8      273.53      266.64     10.78 o 
   5   9   8      359.73      360.34     14.22 o 
   6   9   8      204.43      192.90     13.49 o 
   7   9   8       23.95       19.08      5.92 o 
   0  10   8       38.76       36.72      6.41 o 
   1  10   8      129.77      125.54     15.46 o 
   2  10   8      214.06      210.72     10.39 o 
   3  10   8      173.63      150.20     15.47 o 
   4  10   8       56.57       51.21      8.80 o 
   5  10   8      150.12      137.42     16.86 o 
   6  10   8      113.70      102.76     18.14 o 
   7  10   8      719.16      732.11     23.56 o 
   0  11   8       76.64       64.54     13.54 o 
   1  11   8      436.54      459.00     16.02 o 
   2  11   8       74.32       67.61     10.35 o 
   3  11   8      179.06      159.74     23.89 o 
   4  11   8       30.97       35.69     10.12 o 
   5  11   8      172.15      161.15     24.87 o 
   6  11   8       69.56       61.23     14.65 o 
   0  12   8      213.31      177.05     27.96 o 
   1  12   8       21.59       18.19      6.51 o 
   2  12   8       68.50       47.81      8.03 o 
   3  12   8      298.80      328.59     15.36 o 
   4  12   8       27.96       37.18     12.97 o 
   5  12   8      186.63      163.98     23.54 o 
   0  13   8       55.47       45.26     17.76 o 
   1  13   8      298.40      323.60     22.64 o 
   2  13   8      256.30      271.81     24.68 o 
   3  13   8       69.41       44.89     13.73 o 
   4  13   8        9.55        5.88      4.81 o 
   0  14   8       22.12       15.40      7.68 o 
   1  14   8      105.80       90.73     22.49 o 
   1   0   9      390.05      366.63     11.52 o 
   2   0   9      886.56      884.06     20.07 o 
   3   0   9       95.36      105.86     14.39 o 
   4   0   9      686.97      636.00     34.04 o 
   5   0   9        0.05        1.83      3.64 o 
   6   0   9      111.31      106.32     17.92 o 
   7   0   9      576.77      595.22     18.91 o 
   8   0   9      174.98      171.93     33.14 o 
   9   0   9       22.68       22.76     11.25 o 
   0   1   9     1222.62     1172.59     23.17 o 
   1   1   9       20.80       30.95      4.31 o 
   2   1   9       44.94       38.05      4.61 o 
   3   1   9      124.95      148.17     12.39 o 
   4   1   9      147.94      178.58     15.54 o 
   5   1   9      358.54      368.64      9.53 o 
   6   1   9       27.10       24.51      4.20 o 
   7   1   9       82.04       83.97     10.65 o 
   8   1   9      307.23      308.00     20.74 o 
   9   1   9       19.11       20.93      6.72 o 
   0   2   9        7.67        6.94      3.33 o 
   1   2   9      516.04      526.22      9.78 o 
   2   2   9     1057.68      998.52     14.70 o 
   3   2   9      259.03      240.50      9.77 o 
   4   2   9      452.56      435.41     10.14 o 
   5   2   9      427.52      437.74     10.24 o 
   6   2   9      374.45      414.51     10.93 o 
   7   2   9      177.01      162.94     15.83 o 
   8   2   9       27.10       29.88      5.97 o 
   9   2   9      232.41      260.66     24.33 o 
   0   3   9      415.61      416.44     12.33 o 
   1   3   9      802.30      854.13     13.19 o 
   2   3   9      672.33      664.57     11.97 o 
   3   3   9        8.22       11.21      2.92 o 
   4   3   9      777.46      780.20     12.01 o 
   5   3   9      318.70      316.18      9.09 o 
   6   3   9      166.29      174.41     15.18 o 
   7   3   9      113.17      105.50     13.56 o 
   8   3   9       22.65       23.52      4.98 o 
   9   3   9       89.09       83.09     16.00 o 
   0   4   9     1754.77     1775.11     32.19 o 
   1   4   9     1178.39     1168.94     16.85 o 
   2   4   9     1836.29     1777.61     24.70 o 
   3   4   9      879.69      927.69     12.49 o 
   4   4   9      206.14      206.55     15.67 o 
   5   4   9      298.92      275.69     10.24 o 
   6   4   9      316.11      327.13     14.82 o 
   7   4   9      179.27      178.96     13.18 o 
   8   4   9      373.36      389.37     13.49 o 
   9   4   9       24.67       22.88      7.73 o 
   0   5   9       12.43       18.55      4.80 o 
   1   5   9      568.68      598.93     14.27 o 
   2   5   9      357.76      341.69      8.93 o 
   3   5   9      551.54      538.59     10.70 o 
   4   5   9      403.53      434.99      8.98 o 
   5   5   9       66.99       60.97      8.25 o 
   6   5   9      542.83      629.14     13.97 o 
   7   5   9       55.22       59.56      9.56 o 
   8   5   9      100.70       88.42     15.39 o 
   0   6   9      235.49      251.48     21.63 o 
   1   6   9      479.39      498.45     10.70 o 
   2   6   9      332.81      307.73      9.49 o 
   3   6   9      865.15      855.77     13.05 o 
   4   6   9      251.12      259.40     12.15 o 
   5   6   9       29.04       20.82      4.12 o 
   6   6   9      217.12      227.97     12.05 o 
   7   6   9       18.43       19.49      4.56 o 
   8   6   9      105.55       96.06     18.59 o 
   0   7   9      117.98      117.61     13.79 o 
   1   7   9      983.71     1021.87     13.40 o 
   2   7   9      320.69      341.40     14.93 o 
   3   7   9      320.06      307.51      9.14 o 
   4   7   9      525.75      513.66     14.54 o 
   5   7   9      676.95      652.84     11.96 o 
   6   7   9      224.74      221.17     19.99 o 
   7   7   9      219.81      216.86     10.05 o 
   8   7   9       30.97       19.07      8.02 o 
   0   8   9        7.75        7.80      3.96 o 
   1   8   9      115.66      120.47     12.12 o 
   2   8   9      792.35      798.01     11.97 o 
   3   8   9      153.21      155.42     10.27 o 
   4   8   9      297.02      272.37     10.67 o 
   5   8   9      142.84      120.49     14.82 o 
   6   8   9       10.87       24.16      5.42 o 
   7   8   9       42.31       38.38     10.19 o 
   0   9   9      394.27      408.78     13.22 o 
   1   9   9      216.26      223.79     10.66 o 
   2   9   9      119.33      113.55     12.78 o 
   3   9   9      550.38      579.61     11.49 o 
   4   9   9      291.15      298.00     12.20 o 
   5   9   9      189.28      185.57     22.77 o 
   6   9   9      262.18      282.70     17.85 o 
   7   9   9      119.97       96.97     20.34 o 
   0  10   9      688.42      755.40     18.98 o 
   1  10   9      370.78      363.16     10.46 o 
   2  10   9       13.99       11.90      3.45 o 
   3  10   9       57.22       46.60      8.26 o 
   4  10   9       12.12       15.32      3.89 o 
   5  10   9      155.19      161.51     19.73 o 
   6  10   9      252.82      256.50     17.44 o 
   0  11   9      188.28      158.33     13.62 o 
   1  11   9       21.68       20.30      4.43 o 
   2  11   9       72.52       71.71     12.57 o 
   3  11   9        5.79        7.98      3.97 o 
   4  11   9      529.32      582.15     35.13 o 
   5  11   9       29.23       27.24     11.32 o 
   0  12   9       28.23       23.46      8.94 o 
   1  12   9       36.33       36.61      7.52 o 
   2  12   9      147.98      110.09     20.42 o 
   3  12   9       10.40        9.77      4.23 o 
   4  12   9        0.52        4.32      3.77 o 
   0  13   9      161.20      133.91     31.99 o 
   1  13   9       82.98       65.84     14.11 o 
   2  13   9       98.08       89.30     22.16 o 
   3  13   9       81.42       76.72     18.84 o 
   0   0  10      119.08      139.06     22.59 o 
   1   0  10        0.59       10.81      4.75 o 
   2   0  10     1276.11     1304.87     26.55 o 
   3   0  10      304.87      297.30     12.37 o 
   4   0  10       21.99       32.20      6.61 o 
   5   0  10      490.42      483.92     14.11 o 
   6   0  10      644.73      628.29     14.58 o 
   7   0  10      585.20      614.94     29.99 o 
   8   0  10       73.13       64.07     14.31 o 
   9   0  10       78.09       66.37     20.56 o 
   0   1  10       21.46       24.80      4.83 o 
   1   1  10      455.48      449.29     10.36 o 
   2   1  10       42.96       44.76      5.26 o 
   3   1  10      248.71      277.22     15.88 o 
   4   1  10       75.92       69.05      7.11 o 
   5   1  10      653.98      643.18     10.53 o 
   6   1  10       84.00       81.13      9.98 o 
   7   1  10       69.31       74.84      9.49 o 
   8   1  10      327.72      361.08     12.64 o 
   9   1  10       43.23       29.45      6.21 o 
   0   2  10       10.13       15.40      5.33 o 
   1   2  10      114.23      123.28     11.71 o 
   2   2  10      440.21      448.35      9.96 o 
   3   2  10      353.17      343.38     12.87 o 
   4   2  10      415.94      397.47     12.58 o 
   5   2  10      475.26      478.04     11.32 o 
   6   2  10      142.12      130.31     13.83 o 
   7   2  10      440.33      450.55     13.29 o 
   8   2  10        1.54        5.66      3.06 o 
   9   2  10      214.93      178.02     28.54 o 
   0   3  10       41.46       52.34      7.83 o 
   1   3  10      842.33      911.14     19.35 o 
   2   3  10       74.95       75.33      8.28 o 
   3   3  10      106.72      108.05     10.65 o 
   4   3  10      461.30      486.41     11.29 o 
   5   3  10      198.84      207.27     15.31 o 
   6   3  10       38.53       36.99      7.14 o 
   7   3  10       72.24       69.02     10.15 o 
   8   3  10       16.47       21.47      7.24 o 
   0   4  10       16.85       19.73      4.93 o 
   1   4  10      155.22      155.94     15.81 o 
   2   4  10      300.67      305.08     10.91 o 
   3   4  10      249.85      263.99     12.47 o 
   4   4  10      665.85      662.59     11.21 o 
   5   4  10        0.24        4.92      2.84 o 
   6   4  10       36.74       36.58      6.25 o 
   7   4  10      127.13      151.37     12.39 o 
   8   4  10       63.03       54.30     10.57 o 
   0   5  10       99.16       94.62     14.60 o 
   1   5  10     4134.38     4256.53     32.05 o 
   2   5  10      286.63      257.98      9.31 o 
   3   5  10     1495.43     1486.40     16.08 o 
   4   5  10       84.81       88.20      9.58 o 
   5   5  10      292.52      298.40     12.90 o 
   6   5  10      199.56      193.31     21.01 o 
   7   5  10      122.02      102.13     17.43 o 
   8   5  10       19.11       14.46      7.09 o 
   0   6  10        3.85        6.99      4.45 o 
   1   6  10      478.90      484.39     10.72 o 
   2   6  10      282.20      294.07      9.79 o 
   3   6  10      159.99      167.00     16.68 o 
   4   6  10      172.14      168.85     15.56 o 
   5   6  10      157.14      146.18     17.14 o 
   6   6  10       45.10       38.76      7.31 o 
   7   6  10       14.81       10.59      3.66 o 
   8   6  10       16.98       13.85      4.29 o 
   0   7  10     1268.40     1257.07     28.79 o 
   1   7  10      236.66      235.57     12.86 o 
   2   7  10       43.02       43.63      6.15 o 
   3   7  10        4.62        6.47      2.51 o 
   4   7  10      785.51      836.72     14.46 o 
   5   7  10      189.69      170.73     20.87 o 
   6   7  10      166.17      163.87     14.49 o 
   7   7  10      176.00      160.36     25.42 o 
   0   8  10       42.24       33.00      7.91 o 
   1   8  10      192.70      200.12      9.20 o 
   2   8  10      418.20      424.30     10.19 o 
   3   8  10      170.08      161.42     15.56 o 
   4   8  10       56.76       56.60      8.15 o 
   5   8  10        6.64        5.54      4.01 o 
   6   8  10       30.37       27.38      5.75 o 
   7   8  10        8.54       11.51      4.58 o 
   0   9  10      308.09      317.69     15.41 o 
   1   9  10      117.64      106.38     12.20 o 
   2   9  10      222.73      215.22     17.52 o 
   3   9  10      123.17      114.45     12.66 o 
   4   9  10        9.76       10.13      2.90 o 
   5   9  10       66.04       58.32     12.95 o 
   6   9  10       17.49       11.10      3.96 o 
   0  10  10       37.47       41.09     11.18 o 
   1  10  10       17.04       18.89      5.11 o 
   2  10  10       47.18       33.33      6.53 o 
   3  10  10       47.94       52.08      8.32 o 
   4  10  10      259.71      273.53     11.73 o 
   5  10  10      216.50      212.64     15.85 o 
   0  11  10       57.42       54.75     16.42 o 
   1  11  10       51.09       42.76      8.77 o 
   2  11  10       29.72       30.85      5.69 o 
   3  11  10       77.01       57.46     12.07 o 
   4  11  10       17.56       19.10      6.54 o 
   0  12  10       27.14       14.44      6.08 o 
   1  12  10      241.99      229.92     18.61 o 
   2  12  10       75.23       62.60     12.01 o 
   3  12  10       27.73       24.27      7.37 o 
   0  13  10        0.27        6.05      7.62 o 
   1   0  11       61.94       76.60     12.48 o 
   2   0  11       19.91       21.02      5.19 o 
   3   0  11     1048.11     1028.44     19.42 o 
   4   0  11     4582.41     4482.54     46.12 o 
   5   0  11      743.30      786.75     21.50 o 
   6   0  11        7.15       10.68      3.63 o 
   7   0  11       63.89       55.60     16.50 o 
   8   0  11       49.77       39.64     14.41 o 
   0   1  11     1001.87     1049.86     20.50 o 
   1   1  11      711.60      730.44     12.19 o 
   2   1  11      823.30      839.61     13.22 o 
   3   1  11      449.63      463.97     11.31 o 
   4   1  11       44.14       37.47      5.23 o 
   5   1  11      460.71      458.44     11.13 o 
   6   1  11      115.94      103.15     13.57 o 
   7   1  11      131.46      137.25     19.15 o 
   8   1  11      120.37      118.34     20.86 o 
   0   2  11      294.11      305.76     15.27 o 
   1   2  11      156.50      183.81     14.95 o 
   2   2  11      403.31      396.83     10.99 o 
   3   2  11      139.11      160.74     11.56 o 
   4   2  11      388.98      397.50     10.85 o 
   5   2  11      120.32      116.28     13.67 o 
   6   2  11      191.29      183.37     24.48 o 
   7   2  11       34.05       24.40      6.56 o 
   8   2  11       61.10       58.01     11.60 o 
   0   3  11       16.65       16.68      4.21 o 
   1   3  11      161.85      151.48     14.95 o 
   2   3  11      487.36      498.93      9.61 o 
   3   3  11      194.56      204.00     13.55 o 
   4   3  11       97.31       93.49     11.78 o 
   5   3  11       78.56       82.25     11.33 o 
   6   3  11       20.03       19.27      3.84 o 
   7   3  11      104.89       99.77     14.75 o 
   8   3  11       21.09       15.93      5.13 o 
   0   4  11      134.61      177.50     20.91 o 
   1   4  11       56.05       50.97      6.40 o 
   2   4  11      972.28      914.63     12.78 o 
   3   4  11      118.88      125.62     13.95 o 
   4   4  11       49.39       54.70      7.10 o 
   5   4  11       43.40       34.69      6.46 o 
   6   4  11      171.92      173.55     18.51 o 
   7   4  11       42.56       50.81      8.14 o 
   8   4  11      160.06      136.19     25.55 o 
   0   5  11     1203.82     1307.29     24.98 o 
   1   5  11     1318.55     1244.42     15.80 o 
   2   5  11      535.48      549.43     13.78 o 
   3   5  11      781.93      818.63     15.11 o 
   4   5  11      664.83      661.88     11.54 o 
   5   5  11        5.51        5.69      2.69 o 
   6   5  11       67.41       56.91     10.75 o 
   7   5  11        0.26        4.76      3.08 o 
   0   6  11      560.21      533.18     23.42 o 
   1   6  11       67.38       66.67      7.75 o 
   2   6  11      273.97      300.48     15.00 o 
   3   6  11       13.18       13.89      3.14 o 
   4   6  11      382.74      387.61     11.03 o 
   5   6  11        2.77        7.59      3.11 o 
   6   6  11      150.34      159.77     15.26 o 
   7   6  11      103.75       86.09     16.82 o 
   0   7  11       24.41       32.83      7.36 o 
   1   7  11       90.23      112.89     13.38 o 
   2   7  11       49.66       45.69      5.79 o 
   3   7  11       69.91       64.03      7.89 o 
   4   7  11      256.45      266.30     13.14 o 
   5   7  11       66.29       63.00     10.99 o 
   6   7  11       12.00       12.15      3.99 o 
   7   7  11       85.62       62.18     14.85 o 
   0   8  11      190.18      211.39     17.75 o 
   1   8  11       73.08       68.03      9.08 o 
   2   8  11       14.99       15.19      4.11 o 
   3   8  11        7.07        7.31      2.83 o 
   4   8  11       17.38       14.17      4.07 o 
   5   8  11      105.11       90.72     14.76 o 
   6   8  11       15.27       15.75      4.39 o 
   0   9  11      989.12     1040.34     29.38 o 
   1   9  11      249.26      250.22     18.55 o 
   2   9  11       33.25       30.07      5.78 o 
   3   9  11       51.74       64.06     10.11 o 
   4   9  11      502.80      536.25     15.34 o 
   5   9  11       41.91       46.91      7.72 o 
   0  10  11       71.23       57.04     11.12 o 
   1  10  11       10.94       10.29      4.70 o 
   2  10  11       67.76       60.53     10.01 o 
   3  10  11       99.79       82.91     14.54 o 
   4  10  11      169.04      187.62     15.39 o 
   0  11  11       44.59       41.26     11.72 o 
   1  11  11      111.15       98.06     17.50 o 
   2  11  11      153.88      129.79     18.65 o 
   3  11  11      147.87      123.48     23.66 o 
   0  12  11        9.79       15.85      6.34 o 
   1  12  11      235.49      229.12     14.72 o 
   0   0  12     4731.90     4884.82     96.93 o 
   1   0  12        0.57        4.18      3.95 o 
   2   0  12      413.58      349.67     22.18 o 
   3   0  12      320.68      353.14     17.95 o 
   4   0  12       27.81       32.29      6.64 o 
   5   0  12      300.48      308.86     15.95 o 
   6   0  12        0.25        5.06      3.86 o 
   7   0  12      153.56      133.10     34.78 o 
   0   1  12       28.81       31.91      5.99 o 
   1   1  12      405.84      415.21     15.46 o 
   2   1  12      117.46      126.25     11.28 o 
   3   1  12      129.64      130.13     14.54 o 
   4   1  12       33.74       38.46      6.46 o 
   5   1  12      189.15      173.53     17.19 o 
   6   1  12       73.43       77.79     10.94 o 
   7   1  12       50.02       48.68     10.06 o 
   0   2  12       15.37       11.86      4.51 o 
   1   2  12      214.27      216.63     18.87 o 
   2   2  12      378.97      370.63     10.71 o 
   3   2  12       40.06       41.70      5.45 o 
   4   2  12      161.29      149.88     14.92 o 
   5   2  12      211.95      206.40     13.99 o 
   6   2  12       37.59       42.82      7.11 o 
   7   2  12      229.52      264.08     19.08 o 
   0   3  12      195.06      204.64     23.63 o 
   1   3  12      442.99      375.92     14.84 o 
   2   3  12       22.85       19.34      3.78 o 
   3   3  12       19.00       15.03      3.95 o 
   4   3  12       38.43       43.74      6.73 o 
   5   3  12       63.19       59.41     10.69 o 
   6   3  12       23.62       18.97      4.61 o 
   7   3  12      129.05       99.52     17.14 o 
   0   4  12       44.44       70.65     11.25 o 
   1   4  12      143.14      149.20     11.74 o 
   2   4  12       38.45       35.65      5.08 o 
   3   4  12      676.87      672.39     11.54 o 
   4   4  12      220.85      219.94     18.26 o 
   5   4  12      289.53      279.79     13.88 o 
   6   4  12      220.88      254.10     13.17 o 
   7   4  12        7.83       10.15      3.60 o 
   0   5  12       68.49       66.25     11.03 o 
   1   5  12      579.84      599.54     13.67 o 
   2   5  12       14.14       15.54      4.07 o 
   3   5  12      358.94      378.10     11.70 o 
   4   5  12      284.49      285.66     12.74 o 
   5   5  12       14.81       12.95      3.99 o 
   6   5  12       35.18       31.47      6.83 o 
   7   5  12       40.10       34.02      6.57 o 
   0   6  12        0.60        7.51      3.85 o 
   1   6  12      493.90      496.83     12.03 o 
   2   6  12      157.52      146.00     17.50 o 
   3   6  12       55.63       59.37      8.28 o 
   4   6  12       47.32       40.40      6.86 o 
   5   6  12      240.87      279.32     15.85 o 
   6   6  12        3.41        8.00      3.37 o 
   0   7  12       98.92      120.90     19.91 o 
   1   7  12      474.13      485.14     11.02 o 
   2   7  12      310.67      314.99     10.28 o 
   3   7  12      372.91      422.71      9.47 o 
   4   7  12       56.39       50.06      8.81 o 
   5   7  12       15.65       13.42      4.06 o 
   6   7  12      106.30       81.65     15.47 o 
   0   8  12       18.10       18.49      5.51 o 
   1   8  12      202.66      213.45     11.49 o 
   2   8  12        8.62        5.90      2.89 o 
   3   8  12      196.98      179.89     21.29 o 
   4   8  12      107.06       75.91     15.56 o 
   5   8  12      131.33      114.59     19.55 o 
   0   9  12      211.28      211.73     12.69 o 
   1   9  12      216.07      209.78     16.06 o 
   2   9  12       69.92       64.30     10.69 o 
   3   9  12       30.18       25.82      5.70 o 
   4   9  12       83.96       64.18     15.67 o 
   0  10  12       24.93       23.28      9.26 o 
   1  10  12      122.42      125.61     20.80 o 
   2  10  12       47.19       37.39     10.21 o 
   3  10  12       88.82       79.74     16.63 o 
   0  11  12       46.20       43.78     12.24 o 
   1  11  12      317.50      345.36     18.57 o 
   1   0  13      499.45      414.03     17.08 o 
   2   0  13       49.57       39.10      8.90 o 
   3   0  13      700.19      697.90     18.57 o 
   4   0  13      216.68      179.26     27.27 o 
   5   0  13       31.27       21.83      5.75 o 
   6   0  13      442.87      420.02     27.88 o 
   7   0  13       91.48       80.34     22.60 o 
   0   1  13      659.42      665.81     20.96 o 
   1   1  13       57.94       58.98      7.65 o 
   2   1  13       37.91       23.50      3.99 o 
   3   1  13      168.07      166.24     12.73 o 
   4   1  13      253.60      263.82     13.08 o 
   5   1  13      234.67      258.91     11.63 o 
   6   1  13       89.71       80.15     14.50 o 
   7   1  13        2.86        6.15      3.60 o 
   0   2  13      350.86      333.05     14.31 o 
   1   2  13       74.35       78.41     10.16 o 
   2   2  13      189.53      194.71     13.70 o 
   3   2  13      272.31      268.55     21.12 o 
   4   2  13      308.68      313.58     13.65 o 
   5   2  13        2.01        3.48      1.87 o 
   6   2  13       73.80       53.25      9.34 o 
   7   2  13       39.57       32.35      7.65 o 
   0   3  13       19.82       21.95      6.19 o 
   1   3  13      424.94      431.92     13.27 o 
   2   3  13      810.50      816.60     13.69 o 
   3   3  13      123.44      105.28     13.15 o 
   4   3  13        9.28        9.17      2.81 o 
   5   3  13      229.09      244.76     11.49 o 
   6   3  13       55.60       43.82      8.65 o 
   0   4  13     1966.36     2105.56     32.18 o 
   1   4  13      214.61      206.58     15.80 o 
   2   4  13      186.84      228.87     15.31 o 
   3   4  13      228.54      211.68     21.22 o 
   4   4  13      227.67      208.23     22.32 o 
   5   4  13       31.61       31.42      6.18 o 
   6   4  13        3.55        5.31      2.90 o 
   0   5  13        6.15       11.60      4.36 o 
   1   5  13       96.76      108.52     13.79 o 
   2   5  13      219.25      203.78     18.56 o 
   3   5  13      299.44      349.95     15.17 o 
   4   5  13       72.11       63.14      9.54 o 
   5   5  13       30.48       33.47      7.24 o 
   6   5  13       78.06       60.26     13.38 o 
   0   6  13      148.79      173.47     30.00 o 
   1   6  13      332.76      350.90     21.62 o 
   2   6  13       12.12       16.77      3.79 o 
   3   6  13       31.78       35.37      6.84 o 
   4   6  13      114.44      103.75     17.38 o 
   5   6  13       61.34       41.50      9.57 o 
   0   7  13        0.00        4.32      3.73 o 
   1   7  13        1.95        5.61      2.30 o 
   2   7  13      799.10      842.13     13.17 o 
   3   7  13      150.13      136.44     15.85 o 
   4   7  13       21.37       17.32      4.27 o 
   5   7  13        0.15        5.44      3.94 o 
   0   8  13        0.41        4.21      3.34 o 
   1   8  13      163.47      153.48     19.22 o 
   2   8  13      244.59      239.56     23.76 o 
   3   8  13       29.76       26.29      5.46 o 
   4   8  13       64.71       44.39     10.37 o 
   0   9  13        2.05        4.12      5.44 o 
   1   9  13      213.64      195.42     26.53 o 
   2   9  13       28.62       27.39      5.60 o 
   3   9  13      101.69       95.85     17.91 o 
   0  10  13       67.40       60.38     20.12 o 
   1  10  13       77.27       69.84     15.49 o 
   0   0  14      132.02      125.55     22.33 o 
   1   0  14        0.11        5.01      3.03 o 
   2   0  14       75.29       66.55     12.06 o 
   3   0  14        2.63        6.86      3.38 o 
   4   0  14       58.15       72.27     17.03 o 
   5   0  14        7.79        3.15      3.55 o 
   6   0  14       25.28       20.28      6.19 o 
   0   1  14      374.08      421.26     18.57 o 
   1   1  14      379.72      397.40     13.63 o 
   2   1  14       34.72       25.63      4.29 o 
   3   1  14      106.60       89.43     13.46 o 
   4   1  14        4.85        8.25      2.83 o 
   5   1  14      117.21       90.82     13.46 o 
   6   1  14       90.77       68.92     14.18 o 
   0   2  14        1.33        7.25      4.10 o 
   1   2  14       12.55        8.76      3.35 o 
   2   2  14      166.31      159.27     16.41 o 
   3   2  14       74.50       62.01     10.94 o 
   4   2  14       21.14       23.19      4.66 o 
   5   2  14       13.63       11.32      3.64 o 
   6   2  14       50.21       45.75      9.01 o 
   0   3  14       60.29       56.79     10.71 o 
   1   3  14       98.82       94.16     11.82 o 
   2   3  14      193.80      181.51     17.90 o 
   3   3  14       35.11       33.08      5.66 o 
   4   3  14        3.20        7.12      3.45 o 
   5   3  14       66.27       55.18      8.58 o 
   0   4  14      311.26      325.07     15.15 o 
   1   4  14      106.09      102.71     14.65 o 
   2   4  14      156.49      166.98     17.53 o 
   3   4  14      195.45      200.36     12.78 o 
   4   4  14      289.60      314.12     11.32 o 
   5   4  14       14.35        9.76      3.35 o 
   0   5  14      153.87      180.27     17.79 o 
   1   5  14       19.25       24.71      5.19 o 
   2   5  14       72.19       63.56     10.28 o 
   3   5  14        6.57        6.50      2.46 o 
   4   5  14      130.10      138.48     19.00 o 
   5   5  14       53.76       47.66     11.31 o 
   0   6  14       85.14       71.74     16.88 o 
   1   6  14      172.97      174.30     19.21 o 
   2   6  14       48.44       42.42      7.39 o 
   3   6  14       18.79       13.07      4.27 o 
   4   6  14       59.73       65.07     11.20 o 
   0   7  14      181.50      177.80     35.85 o 
   1   7  14       28.35       33.28      6.11 o 
   2   7  14       71.81       57.45     10.66 o 
   3   7  14        0.30        6.96      2.75 o 
   0   8  14       69.06       50.69     11.83 o 
   1   8  14      207.98      215.95     17.15 o 
   2   8  14       92.53       83.78     15.49 o 
   1   0  15       82.18       64.60     13.10 o 
   2   0  15      253.24      225.89     21.25 o 
   3   0  15      132.58      118.34     19.25 o 
   4   0  15      336.97      351.16     20.45 o 
   0   1  15       89.80       70.02     12.30 o 
   1   1  15       95.84       92.60     13.53 o 
   2   1  15      223.28      212.58     20.89 o 
   3   1  15       21.32       17.04      4.88 o 
   4   1  15       41.34       37.70      7.20 o 
   0   2  15      103.27      100.86     21.90 o 
   1   2  15       12.53       13.48      3.71 o 
   2   2  15       86.42       88.05     12.63 o 
   3   2  15       16.83       18.42      4.08 o 
   4   2  15      245.69      267.13     14.59 o 
   0   3  15       56.57       48.51     11.84 o 
   1   3  15       80.87       68.48     10.74 o 
   2   3  15       46.32       35.77      7.57 o 
   3   3  15      180.38      171.99     20.50 o 
   4   3  15       37.46       29.77      6.54 o 
   0   4  15       15.14       14.97      4.79 o 
   1   4  15       15.05       14.33      3.87 o 
   2   4  15      118.74      106.83     15.95 o 
   3   4  15       10.40       11.29      3.57 o 
   4   4  15       28.06       24.81      6.22 o 
   0   5  15        0.53        5.77      3.30 o 
   1   5  15       56.26       51.45      8.97 o 
   2   5  15       33.18       29.61      7.03 o 
   3   5  15       79.99       77.87     12.37 o 
   0   6  15      569.82      598.49     18.80 o 
   1   6  15       32.05       25.68      5.83 o 
   2   6  15       94.91       83.69     14.20 o 
   0   7  15       17.35       12.54      6.34 o 
   0   0  16        7.89        6.95      4.14 o 
   1   0  16       38.52       32.45      9.90 o 
   2   0  16      170.14      145.36     33.94 o 
   3   0  16        8.17        6.41      4.62 o 
   0   1  16        1.59       11.49      5.26 o 
   1   1  16       66.80       45.34      8.77 o 
   2   1  16       22.58       20.12      4.52 o 
   3   1  16      117.20       99.00     15.59 o 
   0   2  16       27.88       26.78      7.95 o 
   1   2  16       70.13       53.57     10.86 o 
   2   2  16       33.80       31.34      6.47 o 
   0   3  16        0.28        3.96      3.84 o 
   1   3  16       14.46       12.31      4.49 o 
   2   3  16       56.71       52.75      9.26 o 
   0   4  16       55.26       38.49     11.35 o 
   1   4  16      105.72      112.71     15.36 o 
                                                 
